# Supplementary material for: DRfit: a Java tool for the analysis of discrete data from multi-well plate assays
Source: BMC Bioinformatics. 2019 May 21;20:262. doi: 10.1186/s12859-019-2891-5 (PMC6528253; doi:10.1186/s12859-019-2891-5)
Supplement: Supplementary file 2 — Example session file. (DRFIT 46 kb) [file 12859_2019_2891_MOESM2_ESM.drfit]

SubtractBaseline false
Normalise true
NormReference 0.0
Scale true
ScaleFactor 100.0
FitModel doseResponse2
ErrorBars ci95
OutputDirectory /home/ah/Downloads
RootFilename test
xAxisTitle x
yAxisTitle y
GraphTitle Test
SavePlotImages false
MaximumFractionDigits 3
OutputDPI 600
OutputHeight 400
OutputWidth 400
CSVseparator  
Data 84 11
Group
Column 1
Column 2
Column 3
Column 4
Column 5
Column 6
Column 7
Column 8
Column 9
Column 10
Compound001
false
0.3503
false
0.5884
false
0.6409
false
1.4056
false
0.7821
false
1.0679
false
1.5663
false
1.4778
false
1.5241
false
1.1964
false
Compound001
false
0.2994
false
0.5568000000000001
false
0.43620000000000003
false
0.9304
false
0.8423
false
0.7486
false
1.2042
false
2.1668
false
2.4556
false
1.9632
false
Compound001
false
0.4273
false
0.5742
false
0.5228
false
0.806
false
0.6770000000000002
false
1.7341000000000002
false
0.3844
false
1.0937
false
1.5427999999999997
false
1.266
false
Compound001
false
2.1873
false
2.3575
false
1.9996
false
2.461
false
2.6791
false
2.7944
false
1.6806
false
1.956
false
2.3089
false
2.3259
false
Compound001
false
2.0967
false
2.209
false
2.5138
false
2.3911
false
2.5696
false
1.7854
false
2.3863
false
1.858
false
1.9881000000000002
false
1.7337
false
Compound001
false
0.7151000000000001
false
2.4292
false
2.0955
false
1.404
false
1.623
false
1.3369
false
1.3456
false
1.8133
false
1.9475
false
1.6559
false
Compound002
false
1.5873
false
0.25920000000000004
false
1.0317
false
1.5657
false
0.4249
false
1.2543
false
3.3525
false
3.2196
false
2.8399
false
2.1973
false
Compound002
false
0.778
false
0.3407
false
0.7260000000000001
false
0.2444
false
0.503
false
1.7045
false
2.0979
false
3.3341
false
3.0654
false
1.7107
false
Compound002
false
0.2479
false
0.777
false
0.6569
false
0.8953000000000001
false
1.1229
false
1.6162
false
2.1518
false
2.2581
false
3.3198
false
1.6378
false
Compound002
false
2.5177
false
2.3674
false
2.6323
false
2.5659
false
2.5326
false
2.4555
false
2.1576
false
2.4515
false
2.225
false
2.6515
false
Compound002
false
2.4989
false
2.7832
false
2.0743
false
2.4346
false
1.465
false
1.5124
false
2.2064
false
2.3483
false
2.1277
false
1.6611
false
Compound002
false
2.0643
false
1.6691
false
1.4507
false
1.8825
false
1.0076
false
1.3919
false
1.2188
false
1.5427999999999997
false
1.4269
false
1.562
false
Compound003
false
12.9133
false
9.4897
false
9.9237
false
17.7479
false
28.0269
false
0.545
false
1.2173
false
2.2175
false
3.2572
false
1.6376
false
Compound003
false
9.2573
false
13.7915
false
19.3708
false
0.14800000000000002
false
0.3501
false
1.1586
false
1.4131
false
2.779
false
2.5576
false
1.8815999999999997
false
Compound003
false
14.8581
false
6.839
false
14.2506
false
6.6462
false
1.2428
false
1.5659
false
2.7417
false
3.0953
false
2.7437
false
1.7495
false
Compound003
false
3.1718
false
2.1419
false
1.8114
false
2.1159
false
2.7844
false
2.1538
false
2.438
false
2.2044
false
1.7494
false
2.2405
false
Compound003
false
2.1654
false
3.1164
false
2.1956
false
2.2511
false
2.2036
false
3.3806
false
1.855
false
1.998
false
2.119
false
2.3026
false
Compound003
false
3.9157
false
2.8557
false
1.844
false
2.1675
false
1.5884
false
1.9443000000000001
false
1.0506
false
1.7489
false
1.341
false
0.86
false
Compound004
false
0.31020000000000003
false
5.6303
false
0.1713
false
15.8308
false
0.20020000000000002
false
0.5542
false
1.5033
false
1.5267
false
1.3635
false
2.4377
false
Compound004
false
2.6819
false
4.1017
false
5.8614
false
11.7411
false
6.1889
false
0.45890000000000003
false
0.5142
false
1.2718
false
1.4937
false
1.5826
false
Compound004
false
1.6087
false
6.8064
false
0.1565
false
3.4454
false
13.0517
false
0.1504
false
0.5945
false
1.1176
false
1.2021
false
1.843
false
Compound004
false
2.2986
false
2.3343
false
2.8349
false
2.3454
false
2.2744
false
2.0955
false
3.0075
false
1.5093
false
2.212
false
2.3697
false
Compound004
false
1.1058
false
2.974
false
3.3388
false
3.0333
false
1.1044
false
2.5767
false
2.0165
false
2.2289
false
1.4233
false
1.2497
false
Compound004
false
1.7917
false
2.0608
false
2.2623
false
1.5347
false
1.9325999999999999
false
1.4546
false
1.9407999999999999
false
0.9315000000000002
false
1.4165
false
1.0077
false
Compound005
false
1.6216
false
7.9829
false
12.0828
false
22.2128
false
24.0659
false
21.4779
false
31.3185
false
8.0992
false
0.6712
false
1.6522
false
Compound005
false
1.5551
false
2.7337
false
5.4188
false
10.1228
false
30.6509
false
25.8693
false
30.4803
false
0.32130000000000003
false
0.9492
false
1.8991
false
Compound005
false
3.5446
false
5.8586
false
10.8011
false
30.4157
false
26.9356
false
20.5162
false
13.4141
false
0.38170000000000004
false
1.0667
false
1.827
false
Compound005
false
2.8503
false
1.8973
false
2.4455
false
2.4834
false
2.0755
false
1.8866
false
2.5914
false
2.3541
false
2.0265
false
1.9238
false
Compound005
false
2.9556
false
2.8899
false
1.6921
false
2.7788
false
1.7771
false
2.9446
false
2.8365
false
1.9851999999999999
false
2.0872
false
1.2015
false
Compound005
false
1.6972
false
3.2877
false
1.7335
false
1.7632
false
2.4434
false
1.7294
false
2.0849
false
1.4809
false
1.9909
false
1.0662
false
Compound006
false
0.19920000000000002
false
15.0171
false
22.2728
false
17.7333
false
20.7198
false
16.5379
false
20.3089
false
0.8093
false
2.1111
false
1.8724
false
Compound006
false
32.1495
false
25.4498
false
14.266
false
17.8232
false
29.3121
false
28.2754
false
0.2968
false
0.9088
false
1.8325
false
1.5755
false
Compound006
false
26.5348
false
23.9075
false
16.3301
false
16.3315
false
26.9972
false
9.3387
false
0.3234
false
0.47690000000000005
false
1.8356
false
0.9623
false
Compound006
false
2.8783
false
2.0395
false
2.6151
false
1.4237
false
2.323
false
1.7901
false
2.5764
false
2.0187
false
1.8149000000000002
false
2.0042
false
Compound006
false
3.1017
false
2.5107
false
2.7431
false
2.58
false
1.9926
false
2.1687
false
1.729
false
1.3602
false
2.2129
false
1.7534
false
Compound006
false
2.5385
false
1.6831
false
1.8099
false
2.0211
false
2.1671
false
1.7387
false
1.2825
false
1.5336
false
1.5853
false
1.0167
false
Compound007
false
0.9611000000000001
false
1.0519
false
0.8288000000000001
false
36.4155
false
1.5433
false
1.1826
false
1.5265
false
1.0322
false
1.923
false
1.8723
false
Compound007
false
0.9294
false
0.8430999999999998
false
1.2382
false
34.4071
false
1.6164
false
1.366
false
2.1721
false
1.4175
false
2.5452
false
1.3354
false
Compound007
false
0.8812000000000001
false
1.254
false
0.95
false
14.919
false
1.2661
false
1.5509
false
0.9497000000000002
false
1.4188
false
1.7562
false
1.3297
false
Compound007
false
1.9687999999999999
false
2.6182
false
1.8325
false
24.935
false
2.6686
false
1.7076
false
2.3717
false
2.4427
false
1.9009
false
1.788
false
Compound007
false
2.3135
false
1.9876
false
2.406
false
26.8692
false
1.9492
false
2.1304
false
1.8044
false
2.8772
false
1.775
false
2.1077
false
Compound007
false
0.7567
false
1.4302
false
1.1882
false
24.8401
false
1.7703
false
1.3181
false
1.9981
false
1.1984
false
1.4379
false
1.186
false
Compound008
false
0.5685
false
17.8318
false
27.1459
false
20.0603
false
0.3453
false
1.0537
false
1.9943
false
2.2093
false
1.7604000000000002
false
1.5655
false
Compound008
false
26.6329
false
31.2366
false
22.1363
false
20.5616
false
0.3526
false
1.3909
false
2.3147
false
2.9447
false
2.0379
false
1.0768
false
Compound008
false
8.566
false
16.1553
false
14.2671
false
19.3794
false
0.6756000000000001
false
1.2357
false
2.604
false
2.8854
false
2.1891
false
1.7512
false
Compound008
false
3.0171
false
2.4649
false
2.369
false
1.892
false
2.311
false
2.5333
false
2.3594
false
2.1781
false
2.2015
false
1.6863
false
Compound008
false
1.0025
false
1.6521
false
1.662
false
2.2055
false
1.7746999999999997
false
2.0243
false
1.3954
false
2.0292
false
1.6697000000000002
false
2.1059
false
Compound008
false
1.6218
false
1.761
false
1.3288
false
1.2425
false
1.3642
false
1.4493
false
0.7497
false
1.8438
false
1.5397
false
1.1831
false
Compound009
false
0.5245000000000001
false
0.8247000000000001
false
1.5739
false
1.2497
false
1.6017
false
2.3634
false
2.0899
false
1.7998
false
1.5185999999999997
false
1.2439
false
Compound009
false
0.43570000000000003
false
1.0022
false
0.8623
false
0.7368
false
1.5616
false
1.8126
false
2.1431
false
1.4683
false
1.4893
false
1.734
false
Compound009
false
0.5279
false
0.5717
false
0.757
false
1.1356
false
1.6844
false
1.349
false
1.947
false
1.5868
false
0.7604999999999998
false
1.764
false
Compound009
false
2.0893
false
2.766
false
2.4205
false
2.1616
false
2.4523
false
1.4126
false
2.3036
false
2.7565
false
1.8817
false
1.4652
false
Compound009
false
1.9177
false
1.7103
false
2.1262
false
1.28
false
2.5116
false
1.8975
false
2.243
false
1.7808
false
1.7938
false
1.8197
false
Compound009
false
1.4261
false
1.0025
false
1.0227
false
1.579
false
1.5935
false
1.832
false
1.7337
false
2.0787
false
1.3932
false
0.796
false
Compound010
false
0.7819
false
0.9136000000000001
false
1.4588
false
1.2461
false
1.5143
false
1.7444000000000002
false
1.0786
false
1.5634
false
1.788
false
1.3151
false
Compound010
false
0.5278000000000002
false
0.8580000000000001
false
1.1471
false
1.3457
false
1.1008
false
1.5738
false
1.625
false
2.14
false
1.301
false
1.7843
false
Compound010
false
0.5151
false
0.9965
false
0.9918000000000001
false
1.237
false
0.805
false
1.8345
false
1.9665
false
1.7254
false
1.569
false
1.7672
false
Compound010
false
2.7581
false
1.7598
false
2.748
false
2.4666
false
2.0278
false
2.4454
false
2.2323
false
2.3998
false
2.3217
false
1.9816
false
Compound010
false
1.4149
false
1.3961
false
1.3814
false
2.5153
false
1.9702000000000002
false
2.4942
false
1.7031
false
1.0643
false
1.9566
false
1.3055
false
Compound010
false
0.8424
false
0.9632000000000001
false
1.0812
false
0.6515000000000001
false
1.0461
false
1.1265
false
0.8588
false
1.2499
false
1.4384
false
0.9977
false
Compound011
false
1.6236
false
1.4103
false
1.7094
false
2.1929
false
1.5547
false
1.6506
false
1.6254999999999997
false
1.6794
false
1.4944
false
2.0653
false
Compound011
false
2.144
false
1.7467
false
1.8156
false
2.0157
false
1.672
false
2.2859
false
2.412
false
1.6069
false
1.8696
false
1.5286
false
Compound011
false
1.4811
false
1.5822
false
1.9962
false
1.8064
false
1.5999
false
2.661
false
0.9568000000000001
false
1.5901
false
0.9668000000000002
false
1.1813
false
Compound011
false
1.6601
false
2.1248
false
3.0048
false
1.8156
false
2.1675
false
1.8935
false
2.0662
false
2.0901
false
1.6579
false
1.573
false
Compound011
false
1.1618
false
1.8307
false
1.6069
false
2.2708
false
1.3039
false
0.7768
false
1.3054
false
1.1106
false
1.8769
false
1.798
false
Compound011
false
0.8483
false
1.6322
false
1.0763
false
1.0782
false
1.4643
false
1.1778
false
0.9646000000000001
false
1.016
false
0.8681999999999999
false
0.7315
false
Compound012
false
2.202
false
1.8704
false
1.5726
false
1.3543
false
1.4551
false
1.4704
false
1.1284
false
1.4478
false
0.9872000000000001
false
1.6007
false
Compound012
false
1.6597999999999997
false
1.5227
false
2.1624
false
1.828
false
1.4387
false
1.4896
false
1.699
false
1.9786000000000001
false
1.667
false
1.1739
false
Compound012
false
1.2743
false
2.0074
false
1.225
false
1.1089
false
1.658
false
2.1993
false
0.8502
false
1.3415
false
0.8855
false
1.6958000000000002
false
Compound012
false
1.8233
false
2.5914
false
2.0332
false
2.9081
false
1.9927000000000001
false
2.055
false
1.7033
false
1.9445000000000001
false
2.2625
false
1.971
false
Compound012
false
0.9676
false
1.8909
false
1.7396
false
2.0167
false
2.0014
false
1.5278
false
1.8036
false
1.678
false
1.2704
false
1.2156
false
Compound012
false
1.0493
false
1.9338000000000002
false
1.2622
false
1.4032
false
1.2488
false
1.5016
false
1.1855
false
1.3021
false
2.281
false
1.1512
false
Compound013
false
1.672
false
1.305
false
1.7005
false
1.6972
false
1.9205
false
1.9583
false
2.3737
false
1.8687
false
2.8238
false
1.7032
false
Compound013
false
1.5896
false
1.3108
false
1.9933
false
2.0133
false
1.7253
false
2.5143
false
1.1546
false
1.553
false
1.9541
false
3.0082
false
Compound013
false
1.0858
false
1.5308
false
1.5854
false
1.6901
false
1.8875000000000002
false
1.6663
false
2.2738
false
1.2012
false
1.1978
false
1.9498000000000002
false
Compound013
false
2.2421
false
2.3441
false
1.8108
false
2.3571
false
1.3508
false
1.62
false
1.6462
false
1.6547
false
2.0757
false
2.336
false
Compound013
false
1.9385
false
1.6765
false
1.3614
false
2.0649
false
1.7434
false
1.7948
false
2.4228
false
2.3362
false
1.3913
false
1.3314
false
Compound013
false
1.6033
false
0.903
false
1.9824
false
1.8027000000000002
false
1.3021
false
1.5505
false
1.4282
false
1.3535
false
1.2712
false
1.1938
false
Compound014
false
1.0288
false
1.4985
false
2.6649
false
1.6359
false
1.947
false
2.3473
false
1.4604
false
0.9954000000000001
false
1.5703
false
1.3351
false
Compound014
false
1.217
false
1.4142
false
2.3045
false
2.8872
false
3.3378
false
2.491
false
1.4224
false
1.7401
false
1.7305
false
1.2646
false
Compound014
false
0.4303
false
1.6893
false
2.0379
false
3.3174
false
2.4217
false
2.0319
false
1.6101
false
2.5965
false
1.0296
false
2.1003
false
Compound014
false
2.3014
false
1.7947000000000002
false
2.6772
false
1.9414
false
2.1785
false
1.7879
false
2.3852
false
1.8336
false
2.1323
false
1.0416
false
Compound014
false
1.612
false
1.8395
false
2.0037
false
1.5454
false
2.2277
false
1.9952
false
1.2787
false
1.4857
false
1.6635
false
1.8741
false
Compound014
false
1.3808
false
1.1019
false
1.1488
false
0.8992
false
1.0063
false
1.4859
false
1.124
false
0.5720000000000001
false
0.937
false
1.6472
false
DataEnd
Plate 6 10
Column 1
Column 2
Column 3
Column 4
Column 5
Column 6
Column 7
Column 8
Column 9
Column 10
100.0
50
25
12.5
6.25
3.125
1.562
0.781
0.391
0.0
100.0
50
25
12.5
6.25
3.125
1.562
0.781
0.391
0.0
100.0
50
25
12.5
6.25
3.125
1.562
0.781
0.391
0.0
0.195
0.09766
0.04883
0.02441
0.01221
0.00610
0.00305
0.00153
0.00076
0.0
0.195
0.09766
0.04883
0.02441
0.01221
0.00610
0.00305
0.00153
0.00076
0.0
0.195
0.09766
0.04883
0.02441
0.01221
0.00610
0.00305
0.00153
0.00076
0.0
PlateEnd
Dataset Compound001
Colour 160 234 128
FunctionType doseResponse2
FitSucceeded true
ManualFit false
FitEstimates 22.141175496311586 126.42864275828646 1.4930570833708232 0.5907642229492129
FitParams 22.141175496311586 126.42864275828646 1.4930570833708232 0.5907642229492129
VaryFitParams true true true true
FitRfactor 0.1271974630501006
FitRsquare 0.0
WorkData 0.0 6
70.78522053820589 0 10 true
116.15308004062675 1 10 true
74.90311701886382 2 10 true
137.61229057991733 3 10 true
102.57467138673317 4 10 true
97.97162043565292 5 10 true
WorkData 7.6E-4 3
136.60648253148076 3 9 true
117.62629300568972 4 9 true
115.22418672530593 5 9 true
WorkData 0.00153 3
115.72709074952418 3 8 true
109.92890317618402 4 8 true
107.28421966058907 5 8 true
WorkData 0.00305 3
99.43300036485194 3 7 true
141.1858674108331 4 7 true
79.61266529271971 5 7 true
WorkData 0.0061 3
165.33117709124255 3 6 true
105.63351115756672 4 6 true
79.09792823263747 5 6 true
WorkData 0.01221 3
158.5094319156699 3 5 true
152.03084478015202 4 5 true
96.02508603603158 5 5 true
WorkData 0.02441 3
145.605506306022 3 4 true
141.46986027156814 4 4 true
83.0679117649959 5 4 true
WorkData 0.04883 3
118.30669256786737 3 3 true
148.7294277741073 4 3 true
123.98063326463596 5 3 true
WorkData 0.09766 3
139.48191024642293 3 2 true
130.695881117433 4 2 true
143.72405360365244 5 2 true
WorkData 0.195 3
129.4119967261934 3 1 true
124.0516314798197 4 1 true
42.3090197315873 5 1 true
WorkData 0.391 3
90.1736498013036 0 9 true
145.2860143376951 1 9 true
91.28003865458379 2 9 true
WorkData 0.781 3
87.43430199879695 0 8 true
128.19911055013753 1 8 true
64.70895662206267 2 8 true
WorkData 1.562 3
92.67042036859905 0 7 true
71.24670893690033 1 7 true
22.743094930530216 2 7 true
WorkData 3.125 3
63.18249499561192 0 6 true
44.29105323880052 1 6 true
102.59833745846112 2 6 true
WorkData 6.25 3
46.27308674601374 0 5 true
49.834830541065564 1 5 true
40.054826399503014 2 5 true
WorkData 12.5 3
83.16257605190756 0 4 true
55.04728283913973 1 4 true
47.687134531756904 2 4 true
WorkData 25.0 3
37.91896342605831 0 3 true
25.807851219295735 1 3 true
30.93155574839021 2 3 true
WorkData 50.0 3
34.812791511768935 0 2 true
32.943171845263336 1 2 true
33.97264596542781 2 2 true
WorkData 100.0 3
20.725562315725117 0 1 true
17.714054688347417 1 1 true
25.281281123349537 2 1 true
NormReference 6
1.1964 0 10 true
1.9632 1 10 true
1.266 2 10 true
2.3259 3 10 true
1.7337 4 10 true
1.6559 5 10 true
Baseline 0
DatasetEnd
Dataset Compound002
Colour 160 199 235
FunctionType doseResponse2
FitSucceeded false
ManualFit false
FitEstimates 24.112990788413722 161.55476165458307 0.23977905198776303 NaN
VaryFitParams true true true true
FitRfactor NaN
FitRsquare 0.0
WorkData 0.0 6
115.44079016496795 6 10 true
89.87601134811392 7 10 true
86.04602290637807 8 10 true
139.3033518966061 9 10 true
87.27014815593151 10 10 true
82.06367552800253 11 10 true
WorkData 7.6E-4 3
116.89608069769888 9 9 true
111.78417568561522 10 9 true
74.96585058316698 11 9 true
WorkData 0.00153 3
128.79583902490282 9 8 true
123.37396238310394 10 8 true
81.05495429231901 11 8 true
WorkData 0.00305 3
113.35504885993485 9 7 true
115.91888200063045 10 7 true
64.03278344015972 11 7 true
WorkData 0.0061 3
129.00598928233688 9 6 true
79.45781233582012 10 6 true
73.12703583061891 11 6 true
WorkData 0.01221 3
133.0566354943785 9 5 true
76.96753178522646 10 5 true
52.93684984764108 11 5 true
WorkData 0.02441 3
134.8061363875171 9 4 true
127.9079541872439 10 4 true
98.90196490490702 11 4 true
WorkData 0.04883 3
138.2946306609226 9 3 true
108.97866974887044 10 3 true
76.21624461489967 11 3 true
WorkData 0.09766 3
124.37742986235159 9 2 true
146.2225491226227 10 2 true
87.69044867079964 11 2 true
WorkData 0.195 3
132.2738257854366 9 1 true
131.28611957549649 10 1 true
108.45329410528528 11 1 true
WorkData 0.391 3
149.20142902175058 6 9 true
161.04864978459602 7 9 true
174.41420615740256 8 9 true
WorkData 0.781 3
169.14994220867922 6 8 true
175.16549332772934 7 8 true
118.63507407796577 8 8 true
WorkData 1.562 3
176.13218451192606 6 7 true
110.21855626773144 7 7 true
113.0503309866555 8 7 true
WorkData 3.125 3
65.89786697488705 6 6 true
89.55027844909111 7 6 true
84.91121151623412 8 6 true
WorkData 6.25 3
22.323211095933594 6 5 true
26.42639487233372 7 5 true
58.994431018178005 8 5 true
WorkData 12.5 3
82.25806451612905 6 4 true
12.840180729221395 7 4 true
47.03688137017969 8 4 true
WorkData 25.0 3
54.203005148681314 6 3 true
38.14227172428287 7 3 true
34.51192602710939 8 3 true
WorkData 50.0 3
13.617736681727438 6 2 true
17.89954817694652 7 2 true
40.8216875065672 8 2 true
WorkData 100.0 3
83.39287590627299 6 1 true
40.87422507092572 7 1 true
13.024062204476202 8 1 true
NormReference 6
2.1973 6 10 true
1.7107 7 10 true
1.6378 8 10 true
2.6515 9 10 true
1.6611 10 10 true
1.562 11 10 true
Baseline 0
DatasetEnd
Dataset Compound003
Colour 160 175 172
FunctionType doseResponse2
FitSucceeded false
ManualFit false
FitEstimates 61.273637062163836 816.0778875166326 0.0 0.0
VaryFitParams true true true true
FitRfactor NaN
FitRsquare 0.0
WorkData 0.0 6
92.07069097996589 12 10 true
105.7890890009183 13 10 true
98.362038269083 14 10 true
125.96750313911431 15 10 true
129.4589478813321 16 10 true
48.35173072958639 17 10 true
WorkData 7.6E-4 3
98.35641597481212 15 9 true
119.13641559999253 16 9 true
75.39496617252946 17 9 true
WorkData 0.00153 3
123.93785490732586 15 8 true
112.33343953222513 16 8 true
98.3283045034577 17 8 true
WorkData 0.00305 3
137.07153432410655 15 7 true
104.29355872486366 16 7 true
59.06782360988774 17 7 true
WorkData 0.0061 3
121.0929740062595 15 6 true
190.06728012144157 16 6 true
109.3142675087614 17 6 true
WorkData 0.01221 3
156.54716167844228 15 5 true
123.8928765531588 16 5 true
89.30452219869188 17 5 true
WorkData 0.02441 3
118.96212447759515 15 4 true
126.56346633182783 16 4 true
121.86322832137033 17 4 true
WorkData 0.04883 3
101.84223842275904 15 3 true
123.44309301148823 16 3 true
103.67510635506663 17 3 true
WorkData 0.09766 3
120.42392098802452 15 2 true
175.21317865777095 16 2 true
160.55585749358124 17 2 true
WorkData 0.195 3
178.32792968383967 15 1 true
121.74516014168182 16 1 true
220.15217676493188 17 1 true
WorkData 0.391 3
183.129368991173 12 9 true
143.79579827208156 13 9 true
154.2588879101932 14 9 true
WorkData 0.781 3
124.67437545681139 12 8 true
156.24355778781464 13 8 true
174.02687456661482 14 8 true
WorkData 1.562 3
68.44018815944827 12 7 true
79.4486403418355 13 7 true
154.14644202477555 14 7 true
WorkData 3.125 3
30.641503776307655 12 6 true
65.13990142244046 13 6 true
88.03950598774341 14 6 true
WorkData 6.25 3
1575.754793005866 12 5 true
19.683652242358367 13 5 true
69.8738731985232 14 5 true
WorkData 12.5 3
997.839164901891 12 4 true
8.320995520905566 13 4 true
373.66892183136866 14 4 true
WorkData 25.0 3
557.9396165595307 12 3 true
1089.083378624037 13 3 true
801.2106673663301 14 3 true
WorkData 50.0 3
533.5388594239023 12 2 true
775.39871436871 13 2 true
384.5087051856294 14 2 true
WorkData 100.0 3
726.0237260818232 12 1 true
520.4726475383723 13 1 true
835.366105061939 14 1 true
NormReference 6
1.6376 12 10 true
1.8815999999999997 13 10 true
1.7495 14 10 true
2.2405 15 10 true
2.3026 16 10 true
0.86 17 10 true
Baseline 0
DatasetEnd
Dataset Compound004
Colour 160 140 150
FunctionType doseResponse2
FitSucceeded false
ManualFit false
FitEstimates 22.182185617326315 591.3463738274994 0.0 0.0
VaryFitParams true true true true
FitRfactor NaN
FitRsquare 0.0
WorkData 0.0 6
139.42461679249598 18 10 true
90.51704415465568 19 10 true
105.41066117593228 20 10 true
135.5353466026081 21 10 true
71.47677876916036 22 10 true
57.63555250514756 23 10 true
WorkData 7.6E-4 3
126.51567147105925 21 9 true
81.40585678334476 22 9 true
81.01692976435598 23 9 true
WorkData 0.00153 3
86.32463967055594 21 8 true
127.48226950354609 22 8 true
53.27728208647907 23 8 true
WorkData 0.00305 3
172.0144131777625 21 7 true
115.33401967513154 22 7 true
111.00434683138869 23 7 true
WorkData 0.0061 3
119.85243651338364 21 6 true
147.37474262182565 22 6 true
83.19606497369023 23 6 true
WorkData 0.01221 3
130.0846488217799 21 5 true
63.16632349576755 22 5 true
110.53534660260809 23 5 true
WorkData 0.02441 3
134.1455044612217 21 4 true
173.49004804392587 22 4 true
87.77739647677876 23 4 true
WorkData 0.04883 3
162.14253031342943 21 3 true
190.96316632349576 22 3 true
129.39258750857928 23 3 true
WorkData 0.09766 3
133.5106382978723 21 2 true
170.0983756577442 22 2 true
117.8677648135438 23 2 true
WorkData 0.195 3
131.4687714481812 21 1 true
63.24639670555936 22 1 true
102.47654998856098 23 1 true
WorkData 0.391 3
77.98558682223747 18 9 true
85.43239533287577 19 9 true
68.75428963623884 20 9 true
WorkData 0.781 3
87.31983527796842 18 8 true
72.74079158087395 19 8 true
63.921299473804616 20 8 true
WorkData 1.562 3
85.98146877144818 18 7 true
29.409746053534658 19 7 true
34.00251658659346 20 7 true
WorkData 3.125 3
31.697552047586363 18 6 true
26.24685426675818 19 6 true
8.602150537634408 20 6 true
WorkData 6.25 3
11.45046900022878 18 5 true
353.9750629146648 19 5 true
746.4939373141158 20 5 true
WorkData 12.5 3
905.444978265843 18 4 true
671.5339739190116 19 4 true
197.06016929764354 20 4 true
WorkData 25.0 3
9.797529169526424 18 3 true
335.2436513383664 19 3 true
8.951040951727293 20 3 true
WorkData 50.0 3
322.0258522077327 18 2 true
234.59734614504688 19 2 true
389.293067947838 20 2 true
WorkData 100.0 3
17.741935483870968 18 1 true
153.39167238618165 19 1 true
92.0098375657744 20 1 true
NormReference 6
2.4377 18 10 true
1.5826 19 10 true
1.843 20 10 true
2.3697 21 10 true
1.2497 22 10 true
1.0077 23 10 true
Baseline 0
DatasetEnd
Dataset Compound005
Colour 161 224 169
FunctionType doseResponse2
FitSucceeded false
ManualFit false
FitEstimates 56.15791343601748 1706.4599051181847 0.0 0.0
VaryFitParams true true true true
FitRfactor NaN
FitRsquare 0.0
WorkData 0.0 6
103.58837175280571 24 10 true
119.06831908712827 25 10 true
114.54784843988381 26 10 true
120.61694079291105 27 10 true
75.33072791489897 28 10 true
66.84779201237227 29 10 true
WorkData 7.6E-4 3
127.05594683274471 27 9 true
130.86166900039711 28 9 true
124.82392526489583 29 9 true
WorkData 0.00153 3
147.59556103575832 27 8 true
124.4665510250998 28 8 true
92.84833538840938 29 8 true
WorkData 0.00305 3
162.47361491358234 27 7 true
177.8407072248114 28 7 true
130.71746535977766 29 7 true
WorkData 0.0061 3
118.2846036489791 27 6 true
184.6182783339255 28 6 true
108.42859829881503 29 6 true
WorkData 0.01221 3
130.1281113502895 27 5 true
111.41925641079229 28 5 true
153.1944241258961 29 5 true
WorkData 0.02441 3
155.70231352797344 27 4 true
174.2230767623148 28 4 true
110.54776484357043 29 4 true
WorkData 0.04883 3
153.32608831950515 27 3 true
106.0899914313779 28 3 true
108.68565696252797 29 3 true
WorkData 0.09766 3
118.95546406403479 27 2 true
181.1887395765847 28 2 true
206.12969968024416 29 2 true
WorkData 0.195 3
178.7059290685281 27 1 true
185.3079479194968 28 1 true
106.40974733014276 29 1 true
WorkData 0.391 3
42.08238416685825 24 9 true
59.51221551129596 25 9 true
66.87914062989823 26 9 true
WorkData 0.781 3
507.7974461326256 24 8 true
20.144621622186467 25 8 true
23.931534619323294 26 8 true
WorkData 1.562 3
1963.5833559740017 24 7 true
1911.0305335534704 25 7 true
841.0269807101507 26 7 true
WorkData 3.125 3
1346.6049447219382 24 6 true
1621.9335827290017 25 6 true
1286.309013772493 26 6 true
WorkData 6.25 3
1508.8653890363437 24 5 true
1921.7266818533308 25 5 true
1688.7876444648793 26 5 true
WorkData 12.5 3
1392.6811427616044 24 4 true
634.6715709837197 25 4 true
1906.9802921691157 26 4 true
WorkData 25.0 3
757.5581516855109 24 3 true
339.74377729942114 25 3 true
677.1991055194467 26 3 true
WorkData 50.0 3
500.50575769608565 24 2 true
171.39543146147255 25 2 true
367.3180212752618 26 2 true
WorkData 100.0 3
101.66983636021654 24 1 true
97.5004702292629 25 1 true
222.23661936508603 26 1 true
NormReference 6
1.6522 24 10 true
1.8991 25 10 true
1.827 26 10 true
1.9238 27 10 true
1.2015 28 10 true
1.0662 29 10 true
Baseline 0
DatasetEnd
Dataset Compound006
Colour 161 190 148
FunctionType doseResponse2
FitSucceeded false
ManualFit false
FitEstimates 47.79792040938538 1677.3716587729325 0.0 0.0
VaryFitParams true true true true
FitRfactor NaN
FitRsquare 0.0
WorkData 0.0 6
122.31912461211824 30 10 true
102.92340356034622 31 10 true
62.864608851869995 32 10 true
130.92928303119385 33 10 true
114.54515760248245 34 10 true
66.41842234198921 35 10 true
WorkData 7.6E-4 3
118.56279601502533 33 9 true
144.5631226522946 34 9 true
103.5636126081986 35 9 true
WorkData 0.00153 3
131.8765311121999 33 8 true
88.85840274375306 34 8 true
100.18618324350808 35 8 true
WorkData 0.00305 3
168.30965213130818 33 7 true
112.95116772823779 34 7 true
83.78245957863791 35 7 true
WorkData 0.0061 3
116.94267515923566 33 6 true
141.67564919157275 34 6 true
113.5848440307039 35 6 true
WorkData 0.01221 3
151.75567532255428 33 5 true
130.171484566389 34 5 true
141.57112526539277 35 5 true
WorkData 0.02441 3
93.0066960640209 33 4 true
168.54483096521312 34 4 true
132.03331700146987 35 4 true
WorkData 0.04883 3
170.83782459578637 33 3 true
179.19973869018455 34 3 true
118.2361587457129 35 3 true
WorkData 0.09766 3
133.23534215253957 33 2 true
164.01763841254285 34 2 true
109.95263759594968 35 2 true
WorkData 0.195 3
188.0320104523926 33 1 true
202.62616364527193 34 1 true
165.83374162991998 35 1 true
WorkData 0.391 3
137.91278784909358 30 9 true
119.71255920300506 31 9 true
119.91507430997876 32 9 true
WorkData 0.781 3
52.86950841090968 30 8 true
59.36959007022702 31 8 true
31.154662747019437 32 8 true
WorkData 1.562 3
1326.728727747836 30 7 true
19.38918830638576 31 7 true
21.12689857912788 32 7 true
WorkData 3.125 3
1080.3788992324025 30 6 true
1847.1598889433285 31 6 true
610.0734933855953 32 6 true
WorkData 6.25 3
1353.5717785399313 30 5 true
1914.8848603625672 31 5 true
1763.6583374162992 32 5 true
WorkData 12.5 3
1158.4713375796177 30 4 true
1164.3442756818554 31 4 true
1066.8953127551852 32 4 true
WorkData 25.0 3
1455.0253143883717 30 3 true
931.961456802221 31 3 true
1066.8038543197779 32 3 true
WorkData 50.0 3
981.0289073983341 30 2 true
1662.5706353094888 31 2 true
1561.816103217377 32 2 true
WorkData 100.0 3
13.013228809407154 30 1 true
2100.2449779519848 31 1 true
1733.4509227502856 32 1 true
NormReference 6
1.8724 30 10 true
1.5755 31 10 true
0.9623 32 10 true
2.0042 33 10 true
1.7534 34 10 true
1.0167 35 10 true
Baseline 0
DatasetEnd
Dataset Compound007
Colour 160 165 213
FunctionType doseResponse2
FitSucceeded false
ManualFit false
FitEstimates 57.629092118805296 1782.7364306431998 0.0 0.0
VaryFitParams true true true true
FitRfactor NaN
FitRsquare 0.0
WorkData 0.0 6
116.78639373745987 36 10 true
83.29677412647753 37 10 true
82.94123150814526 38 10 true
111.52810554001935 39 10 true
131.46968011560332 40 10 true
73.97781497229471 41 10 true
WorkData 7.6E-4 3
118.57034441891653 39 9 true
110.71721886662993 40 9 true
89.69030366666321 41 9 true
WorkData 0.00153 3
152.3656059298687 39 8 true
179.46793359046066 40 8 true
74.75127610691229 41 8 true
WorkData 0.00305 3
147.93691717520352 39 7 true
112.55107026644906 40 7 true
124.63328169995116 41 7 true
WorkData 0.0061 3
106.51308334459566 39 6 true
132.88561299913712 40 6 true
82.21767109189011 41 6 true
WorkData 0.01221 3
166.45632127745841 39 5 true
121.58310029004792 40 5 true
110.4240521462507 41 5 true
WorkData 0.02441 3
1555.3430154588268 39 4 true
1675.9904772795792 40 4 true
1549.4235427430842 41 4 true
WorkData 0.04883 3
114.30383299892924 39 3 true
150.07641047499249 40 3 true
74.11504194779137 41 3 true
WorkData 0.09766 3
163.31257602062564 39 2 true
123.97833477144434 40 2 true
89.21000925242487 41 2 true
WorkData 0.195 3
122.80566788992732 39 1 true
144.3066399143371 40 1 true
47.199841981058526 41 1 true
WorkData 0.391 3
119.94885176367853 36 9 true
158.7591354700544 37 9 true
109.54455198511297 38 9 true
WorkData 0.781 3
64.38440186711856 36 8 true
88.41783534842138 37 8 true
88.49892401576032 38 8 true
WorkData 1.562 3
95.21680822530175 36 7 true
135.48668794377855 37 7 true
59.23839028599352 38 7 true
WorkData 3.125 3
73.76573691925441 36 6 true
85.2054766038403 37 6 true
96.73878013535571 38 6 true
WorkData 6.25 3
96.26472331091267 36 5 true
100.82440145127924 37 5 true
78.97412439833249 38 5 true
WorkData 12.5 3
2271.4495119085987 36 4 true
2146.1737584597313 37 4 true
930.5860215612688 38 4 true
WorkData 25.0 3
51.69714422347206 36 3 true
77.23383684544292 37 3 true
59.2571030553794 38 3 true
WorkData 50.0 3
65.61320705679327 36 2 true
52.589119564200395 37 2 true
78.21937603310081 38 2 true
WorkData 100.0 3
59.949475522658055 36 1 true
57.972159557546966 37 1 true
54.96564127621089 38 1 true
NormReference 6
1.8723 36 10 true
1.3354 37 10 true
1.3297 38 10 true
1.788 39 10 true
2.1077 40 10 true
1.186 41 10 true
Baseline 0
DatasetEnd
Dataset Compound008
Colour 161 130 191
FunctionType doseResponse2
FitSucceeded false
ManualFit false
FitEstimates 29.320724105541796 1392.3597472461788 0.0 0.0
VaryFitParams true true true true
FitRfactor NaN
FitRsquare 0.0
WorkData 0.0 6
100.25830415848347 42 10 true
68.96080607975406 43 10 true
112.15096917428058 44 10 true
107.99462044231917 45 10 true
134.86679190504654 46 10 true
75.76850824011613 47 10 true
WorkData 7.6E-4 3
140.98924088463835 45 9 true
106.9315173768252 46 9 true
98.6060114422338 47 9 true
WorkData 0.00153 3
139.49064981641192 45 8 true
129.9547434036376 46 8 true
118.0812910938434 47 8 true
WorkData 0.00305 3
151.10152847749978 45 7 true
89.36469985483733 46 7 true
48.012552301255226 47 7 true
WorkData 0.0061 3
162.2384937238494 45 6 true
129.64093587225685 46 6 true
92.8165827000256 47 6 true
WorkData 0.01221 3
148.00187857569804 45 5 true
113.65596447784132 46 5 true
87.36657843053538 47 5 true
WorkData 0.02441 3
121.16813252497651 45 4 true
141.2454102980104 46 4 true
79.57262402869097 47 4 true
WorkData 0.04883 3
151.7163350695927 45 3 true
106.438391256084 46 3 true
85.0994791221928 47 3 true
WorkData 0.09766 3
157.85799675518743 45 2 true
105.8043719579882 46 2 true
112.77858423704208 47 2 true
WorkData 0.195 3
193.22218427119802 45 1 true
64.20245922636836 46 1 true
103.86388865169498 47 1 true
WorkData 0.391 3
112.7401588250363 42 9 true
130.5119118777218 43 9 true
140.19511570318502 44 9 true
WorkData 0.781 3
141.48877124071385 42 8 true
188.585517889164 43 8 true
184.78780633592348 44 8 true
WorkData 1.562 3
127.71966527196652 42 7 true
148.2388352830672 43 7 true
166.76628810520023 44 7 true
WorkData 3.125 3
67.48142771753052 42 6 true
89.07650926479378 43 6 true
79.1371360259585 44 6 true
WorkData 6.25 3
22.11382460934164 42 5 true
22.581333788745624 43 5 true
43.267013918538126 44 5 true
WorkData 12.5 3
1284.7088207668005 42 4 true
1316.8132524976515 43 4 true
1241.1023823755443 44 4 true
WorkData 25.0 3
1738.487319614038 42 3 true
1417.6607463068908 43 3 true
913.69865938007 44 3 true
WorkData 50.0 3
1141.9904363419007 42 2 true
2000.4653744342925 43 2 true
1034.623430962343 44 2 true
WorkData 100.0 3
36.40807787550167 42 1 true
1705.6335923490735 43 1 true
548.5867987362309 44 1 true
NormReference 6
1.5655 42 10 true
1.0768 43 10 true
1.7512 44 10 true
1.6863 45 10 true
2.1059 46 10 true
1.1831 47 10 true
Baseline 0
DatasetEnd
Dataset Compound009
Colour 161 214 211
FunctionType doseResponse2
FitSucceeded false
ManualFit false
FitEstimates 33.73305526590198 149.9750646053407 7.548448831674601 NaN
VaryFitParams true true true true
FitRfactor NaN
FitRsquare 0.0
WorkData 0.0 6
84.59219295461757 48 10 true
117.92174819785102 49 10 true
119.96191685179308 50 10 true
99.64183705853017 51 10 true
123.7498299859455 52 10 true
54.13247495126263 53 10 true
WorkData 7.6E-4 3
127.96617853742573 51 9 true
121.98848438137553 52 9 true
94.74543228906921 53 9 true
WorkData 0.00153 3
187.4574964863762 51 8 true
121.10441129800063 52 8 true
141.3632860316453 53 8 true
WorkData 0.00305 3
156.65775037403088 51 7 true
152.53660969306796 52 7 true
117.90134651131159 53 7 true
WorkData 0.0061 3
96.06474135195175 51 6 true
129.04066736183523 52 6 true
124.58629913406173 53 6 true
WorkData 0.01221 3
166.77018633540374 51 5 true
170.80291970802918 52 5 true
108.36695833522236 53 5 true
WorkData 0.02441 3
147.00095207870515 51 4 true
87.04719590152786 52 4 true
107.38087681915036 53 4 true
WorkData 0.04883 3
164.60760756222516 51 3 true
144.59355306705353 52 3 true
69.54934941288478 53 3 true
WorkData 0.09766 3
188.10354989345782 51 2 true
116.31001496123679 52 2 true
68.1756358525638 53 2 true
WorkData 0.195 3
142.08414562270482 51 1 true
130.41438092215623 52 1 true
96.98281724622568 53 1 true
WorkData 0.391 3
103.27333726254702 48 9 true
101.28077254386363 49 9 true
51.71827537743119 50 9 true
WorkData 0.781 3
122.39651811216392 48 8 true
99.85265448610417 49 8 true
107.9113206691753 50 8 true
WorkData 1.562 3
142.12494899578365 48 7 true
145.7428480754409 49 7 true
132.40694564083964 50 7 true
WorkData 3.125 3
160.7244865575554 48 6 true
123.26699007117921 49 6 true
91.73958380559458 50 6 true
WorkData 6.25 3
108.92460443396652 48 5 true
106.19757899986399 49 5 true
114.5486693566668 50 5 true
WorkData 12.5 3
84.98662556104637 48 4 true
50.10654214081697 49 4 true
77.22718411388674 50 4 true
WorkData 25.0 3
107.03404814798023 48 3 true
58.641247676474585 49 3 true
51.480255701137956 50 3 true
WorkData 50.0 3
56.0842362968672 48 2 true
68.15523416602439 49 2 true
38.87881398195584 50 2 true
WorkData 100.0 3
35.668948633087005 48 1 true
29.63004941741851 49 1 true
35.900167747200435 50 1 true
NormReference 6
1.2439 48 10 true
1.734 49 10 true
1.764 50 10 true
1.4652 51 10 true
1.8197 52 10 true
0.796 53 10 true
Baseline 0
DatasetEnd
Dataset Compound010
Colour 161 180 189
FunctionType doseResponse2
FitSucceeded false
ManualFit false
FitEstimates 39.88023690364316 132.57206547632055 5.30245368232714 0.3915066425063283
VaryFitParams true true true true
FitRfactor NaN
FitRsquare 0.0
WorkData 0.0 6
86.22287300303778 54 10 true
116.98537928622943 55 10 true
115.86423935135608 56 10 true
129.92110496754594 57 10 true
85.59346110977556 58 10 true
65.4129422820552 59 10 true
WorkData 7.6E-4 3
152.21933256113817 57 9 true
128.28201149550887 58 9 true
94.30688200712459 59 9 true
WorkData 0.00153 3
157.33986056778195 57 8 true
69.77948729156195 58 8 true
81.94811722796511 59 8 true
WorkData 0.00305 3
146.35793430513363 57 7 true
111.66160368905305 58 7 true
56.30613895141726 59 7 true
WorkData 0.0061 3
160.32956706077758 57 6 true
163.52907751819396 58 6 true
73.85755184999016 59 6 true
WorkData 0.01221 3
132.95014970387044 57 5 true
129.17367834429706 58 5 true
68.58622724391896 59 5 true
WorkData 0.02441 3
161.71951832506502 57 4 true
164.9124724085932 58 4 true
42.714775881285924 59 4 true
WorkData 0.04883 3
180.16915444631422 57 3 true
90.56974889088008 58 3 true
70.887514478659 59 3 true
WorkData 0.09766 3
115.37906768363311 57 2 true
91.53353585243786 58 2 true
63.15099329064405 59 2 true
WorkData 0.195 3
180.8313482090172 57 1 true
92.76613414340974 58 1 true
55.23089363376096 59 1 true
WorkData 0.391 3
117.2279651200909 54 9 true
85.29842428480887 55 9 true
102.86950630504622 56 9 true
WorkData 0.781 3
102.5023493673099 54 8 true
140.30640120637278 55 8 true
113.1236750661101 56 8 true
WorkData 1.562 3
70.71704875756714 54 7 true
106.54107568240924 55 7 true
128.93109251043555 56 7 true
WorkData 3.125 3
114.36938610485828 54 6 true
103.18421225167734 55 6 true
120.27667897807986 56 6 true
WorkData 6.25 3
99.28316978822912 54 5 true
72.17256376073605 55 5 true
52.7788097995935 56 5 true
WorkData 12.5 3
81.69897502021549 54 4 true
88.22912341281113 55 4 true
81.102344996394 56 4 true
WorkData 25.0 3
95.64438228030684 54 3 true
75.2081648709487 55 3 true
65.02611622265447 56 3 true
WorkData 50.0 3
59.89903184212252 54 2 true
56.253687960312085 55 2 true
65.33426579539743 56 2 true
WorkData 100.0 3
51.264287431431256 54 1 true
34.604541381646534 55 1 true
33.77188189785169 56 1 true
NormReference 6
1.3151 54 10 true
1.7843 55 10 true
1.7672 56 10 true
1.9816 57 10 true
1.3055 58 10 true
0.9977 59 10 true
Baseline 0
DatasetEnd
Dataset Compound011
Colour 161 155 254
FunctionType doseResponse2
FitSucceeded false
ManualFit false
FitEstimates 82.68357795374928 148.6308390686777 0.0 0.0
VaryFitParams true true true true
FitRfactor NaN
FitRsquare 0.0
WorkData 0.0 6
139.583450668529 60 10 true
103.31054214492492 61 10 true
79.83824639264674 62 10 true
106.31131937326109 63 10 true
121.51796073307275 64 10 true
49.43848068756547 65 10 true
WorkData 7.6E-4 3
112.04929204636333 63 9 true
126.85042296991335 64 9 true
58.67736012705992 65 9 true
WorkData 0.00153 3
141.25956047174378 63 8 true
75.05998175203035 64 8 true
68.66643387363844 65 8 true
WorkData 0.00305 3
139.64427723396824 63 7 true
88.22555391599174 64 7 true
65.19256113633037 65 7 true
WorkData 0.0061 3
127.97233517690391 63 6 true
52.50008448134088 64 6 true
79.60169863816078 65 6 true
WorkData 0.01221 3
146.490645099519 63 5 true
88.12417630692634 64 5 true
98.9648219696543 65 5 true
WorkData 0.02441 3
122.70745801277359 63 4 true
153.4721831104903 64 4 true
72.87022539621748 65 4 true
WorkData 0.04883 3
203.07962647983143 63 3 true
108.60245333813938 64 3 true
72.74181375806796 65 3 true
WorkData 0.09766 3
143.6047624947903 63 2 true
123.7279926106987 64 2 true
110.31235567770932 65 2 true
WorkData 0.195 3
112.19797920632595 63 1 true
78.52033747479639 64 1 true
57.33241718012548 65 1 true
WorkData 0.391 3
100.99913265823355 60 9 true
126.35705193912837 61 9 true
65.34124829629296 62 9 true
WorkData 0.781 3
113.50237110963424 60 8 true
108.60245333813938 61 8 true
107.46702411660678 62 8 true
WorkData 1.562 3
109.85953569055044 60 7 true
163.01519537718102 61 7 true
64.66539756919022 62 7 true
WorkData 3.125 3
111.55592101557836 60 6 true
154.49271770841543 61 6 true
179.84387848203923 62 6 true
WorkData 6.25 3
105.07451254266307 60 5 true
113.00224157157821 61 5 true
108.12935782916746 62 5 true
WorkData 12.5 3
148.20730594635995 60 4 true
136.2312310620994 61 4 true
122.08567534383906 62 4 true
WorkData 25.0 3
115.52992329094248 60 3 true
122.70745801277359 61 3 true
134.91332214424907 62 3 true
WorkData 50.0 3
95.3152280432995 60 2 true
118.05084650303567 61 2 true
106.93310204219561 62 2 true
WorkData 100.0 3
109.73112405240096 60 1 true
144.9023958908276 61 1 true
100.10025119118691 62 1 true
NormReference 6
2.0653 60 10 true
1.5286 61 10 true
1.1813 62 10 true
1.573 63 10 true
1.798 64 10 true
0.7315 65 10 true
Baseline 0
DatasetEnd
Dataset Compound012
Colour 161 249 232
FunctionType doseResponse2
FitSucceeded false
ManualFit false
FitEstimates 80.37283440430508 145.6847028904884 0.0 0.0
VaryFitParams true true true true
FitRfactor NaN
FitRsquare 0.0
WorkData 0.0 6
109.0370336731682 66 10 true
79.9641243386844 67 10 true
115.51508821325585 68 10 true
134.26125655639066 69 10 true
82.80465929474808 70 10 true
78.41783792375287 71 10 true
WorkData 7.6E-4 3
154.11775391112826 69 9 true
86.5375445607502 70 9 true
155.37794328012535 71 9 true
WorkData 0.00153 3
132.45612043323268 69 8 true
114.30258168524783 70 8 true
88.69689607411276 71 8 true
WorkData 0.00305 3
116.02597579528167 69 7 true
122.85824572557391 70 7 true
80.75429713221772 71 7 true
WorkData 0.0061 3
139.98319747508006 69 6 true
104.07120637587704 70 6 true
102.2865057560001 71 6 true
WorkData 0.01221 3
135.73942462705207 69 5 true
136.33205422220203 70 5 true
85.06618832451579 71 5 true
WorkData 0.02441 3
198.09495697191255 69 4 true
137.37426488953477 70 4 true
95.58366067982108 71 4 true
WorkData 0.04883 3
138.4982175699916 69 3 true
118.49867169228673 70 3 true
85.97897413773529 71 3 true
WorkData 0.09766 3
176.5218773415681 69 2 true
128.80497718035468 70 2 true
131.7272541495425 71 2 true
WorkData 0.195 3
124.20017710769511 69 1 true
65.91130991576031 70 1 true
71.47657864262845 71 1 true
WorkData 0.391 3
67.24642946345452 66 9 true
113.55327989827661 67 9 true
60.318793851184125 68 9 true
WorkData 0.781 3
98.62173883426807 66 8 true
134.7789559728435 67 8 true
91.38075883835516 68 8 true
WorkData 1.562 3
76.86473967439433 66 7 true
115.7330669149202 67 7 true
57.914216298449176 68 7 true
WorkData 3.125 3
100.1612134147726 66 6 true
101.46908562475876 67 6 true
149.8126745532572 68 6 true
WorkData 6.25 3
99.1190027474399 66 5 true
98.00186190141005 67 5 true
112.94021479984559 68 5 true
WorkData 12.5 3
92.2526736450126 66 4 true
124.52033332576464 67 4 true
75.53643196112714 68 4 true
WorkData 25.0 3
107.12290819917804 66 3 true
147.29910764969006 67 3 true
83.44497173088715 68 3 true
WorkData 50.0 3
127.40855112281739 66 2 true
103.72380282009945 67 2 true
136.7407642878227 68 2 true
WorkData 100.0 3
149.9965940827865 66 1 true
113.06282781953179 67 1 true
86.80320610340365 68 1 true
NormReference 6
1.6007 66 10 true
1.1739 67 10 true
1.6958000000000002 68 10 true
1.971 69 10 true
1.2156 70 10 true
1.1512 71 10 true
Baseline 0
DatasetEnd
Dataset Compound013
Colour 158 238 249
FunctionType doseResponse2
FitSucceeded false
ManualFit false
FitEstimates 71.9745886273693 108.04519891689232 17.82329988851726 NaN
VaryFitParams true true true true
FitRfactor NaN
FitRsquare 0.0
WorkData 0.0 6
88.68985627994168 72 10 true
156.64444907310974 73 10 true
101.53093105603 74 10 true
121.6413247240158 75 10 true
69.32930639450113 76 10 true
62.164132472401576 77 10 true
WorkData 7.6E-4 3
108.08685690481148 75 9 true
72.44844823995 76 9 true
66.19454280358259 77 9 true
WorkData 0.00153 3
86.16434076234117 75 8 true
121.65173922099561 76 8 true
70.48010831076859 77 8 true
WorkData 0.00305 3
85.72172464069986 75 7 true
126.16121641324725 76 7 true
74.36992293272235 77 7 true
WorkData 0.0061 3
84.3574255363466 75 6 true
93.45969589668817 76 6 true
80.73838783586751 77 6 true
WorkData 0.01221 3
70.33951260154134 75 5 true
90.78317017288065 76 5 true
67.80358258696106 77 5 true
WorkData 0.02441 3
122.74005415538429 75 4 true
107.52447406790253 76 4 true
93.87106852739014 77 4 true
WorkData 0.04883 3
94.29285565507185 75 3 true
70.89148094147052 76 3 true
103.2284940637367 77 3 true
WorkData 0.09766 3
122.06311185169756 75 2 true
87.29952093313894 76 2 true
47.021453863778376 77 2 true
WorkData 0.195 3
116.75171839200166 75 1 true
100.94251197667153 76 1 true
83.48781503853363 77 1 true
WorkData 0.391 3
147.04228285773794 72 9 true
101.75484274109559 73 9 true
62.3724224119975 74 9 true
WorkData 0.781 3
97.30785253072276 72 8 true
80.86856904811496 73 8 true
62.54946886065403 74 8 true
WorkData 1.562 3
123.60445740470733 72 7 true
60.122891064361596 73 7 true
118.40241616329932 74 7 true
WorkData 3.125 3
101.9735471776713 72 6 true
130.92584878150384 73 6 true
86.76838158716933 74 6 true
WorkData 6.25 3
100.0052072484899 72 5 true
89.84065819620912 73 5 true
98.28681524682358 74 5 true
WorkData 12.5 3
88.37742137054781 72 4 true
104.83753384711518 73 4 true
88.00770672776504 74 4 true
WorkData 25.0 3
88.54926057071442 72 3 true
103.7960841491356 73 3 true
82.5557175588419 74 3 true
WorkData 50.0 3
67.95459279316808 72 2 true
68.25661320558216 73 2 true
79.71255988335763 74 2 true
WorkData 100.0 3
87.06519475109351 72 1 true
82.77442199541761 73 1 true
56.54030410331181 74 1 true
NormReference 6
1.7032 72 10 true
3.0082 73 10 true
1.9498000000000002 74 10 true
2.336 75 10 true
1.3314 76 10 true
1.1938 77 10 true
Baseline 0
DatasetEnd
Dataset Compound014
Colour 158 204 227
FunctionType doseResponse2
FitSucceeded false
ManualFit false
FitEstimates 57.78104049487742 169.28823586565764 0.0 0.0
VaryFitParams true true true true
FitRfactor NaN
FitRsquare 0.0
WorkData 0.0 6
86.48047587688521 78 10 true
81.91387146573967 79 10 true
136.04594673374427 80 10 true
67.46915112977578 81 10 true
121.39394789968586 82 10 true
106.69660689416922 83 10 true
WorkData 7.6E-4 3
138.11873171468977 81 9 true
107.75243174383833 82 9 true
60.6937352233102 83 9 true
WorkData 0.00153 3
118.7705794081767 81 8 true
96.23552019345993 82 8 true
37.05103153440068 83 8 true
WorkData 0.00305 3
154.50021051722464 81 7 true
82.82719234796878 82 7 true
72.80657245571042 83 7 true
WorkData 0.0061 3
115.81038335726393 81 6 true
129.23814356195146 82 6 true
96.24847509959085 83 6 true
WorkData 0.01221 3
141.11131503092983 81 5 true
144.29822193913353 82 5 true
65.18261019767027 83 5 true
WorkData 0.02441 3
125.75327381273684 81 4 true
100.10255967353639 82 4 true
58.24525796456833 83 4 true
WorkData 0.04883 3
173.41437346835224 81 3 true
129.7887270725151 82 3 true
74.41298081594317 83 3 true
WorkData 0.09766 3
116.25085016571487 81 2 true
119.15274913903853 82 2 true
71.37505532824494 83 2 true
WorkData 0.195 3
149.07210484837364 81 1 true
104.41654341512918 82 1 true
89.440671927798 83 1 true
WorkData 0.391 3
101.71544548683458 78 9 true
112.09232529769295 79 9 true
66.69185676192122 80 9 true
WorkData 0.781 3
64.47656781353572 78 8 true
112.71416079197661 79 8 true
168.18706884453033 80 8 true
WorkData 1.562 3
94.5967245678999 78 7 true
92.13529240302714 79 7 true
104.29347180688555 80 7 true
WorkData 3.125 3
152.04525580541733 78 6 true
161.3533558604757 79 6 true
131.6153688369733 80 6 true
WorkData 6.25 3
126.1160111844023 78 5 true
216.20442841874575 79 5 true
156.8644808861156 80 5 true
WorkData 12.5 3
105.96465469777283 78 4 true
187.01702490580706 79 4 true
214.883027993393 80 4 true
WorkData 25.0 3
172.61764674130131 78 3 true
149.2729058934027 79 3 true
132.0040160209006 80 3 true
WorkData 50.0 3
97.06463418583813 78 2 true
91.60414125165984 79 2 true
109.42361463472562 80 2 true
WorkData 100.0 3
66.64003713739758 78 1 true
78.83060380658326 79 1 true
27.872480540651416 80 1 true
NormReference 6
1.3351 78 10 true
1.2646 79 10 true
2.1003 80 10 true
1.0416 81 10 true
1.8741 82 10 true
1.6472 83 10 true
Baseline 0
DatasetEnd
